# Supplementary material for: Genotype But Not Body Shape Predicts River Migration Success in Atlantic Salmon
Source: Ecol Evol. 2024 Dec 16;14(12):e70682. doi: 10.1002/ece3.70682 (PMC11647181; doi:10.1002/ece3.70682)
Supplement: Supplementary file 1 — Data S1. [file ECE3-14-e70682-s001.zip]

Archive with 14 entries (14 files):
- .DS_Store
- Supplementary file 1_Oykel_outlierSNPs.xlsx
- Supplementary file 2_Spey_outlierSNPs.xlsx
- Supplementary file 3_genes10kb_list_2rivers.xlsx
- Supplementary_files_v2.zip
- Supplementary_files_v2/__MACOSX/._Supplementary_files_v2
- Supplementary_files_v2/__MACOSX/Supplementary_files_v2/._.DS_Store
- Supplementary_files_v2/__MACOSX/Supplementary_files_v2/._Supplementary file 1_Oykel_outlierSNPs.xlsx
- Supplementary_files_v2/__MACOSX/Supplementary_files_v2/._Supplementary file 2_Spey_outlierSNPs.xlsx
- Supplementary_files_v2/__MACOSX/Supplementary_files_v2/._Supplementary file 3_genes10kb_list_2rivers.xlsx
- Supplementary_files_v2/Supplementary_files_v2/.DS_Store
- Supplementary_files_v2/Supplementary_files_v2/Supplementary file 1_Oykel_outlierSNPs.xlsx
- Supplementary_files_v2/Supplementary_files_v2/Supplementary file 2_Spey_outlierSNPs.xlsx
- Supplementary_files_v2/Supplementary_files_v2/Supplementary file 3_genes10kb_list_2rivers.xlsx
